# Supplementary material for: Childhood adversity and mental health admission patterns prior to young person suicide (CHASE): a case-control 36 year linked hospital data study, Scotland UK 1981–2017
Source: BJPsych Open. 2024 Jun 3;10(4):e124. doi: 10.1192/bjo.2024.69 (PMC11363076; doi:10.1192/bjo.2024.69)
Supplement: Dougall et al. supplementary material 2 — Dougall et al. supplementary material [file S2056472424000693sup002.xlsx]

## Sheet: Notes
Codes	Notes
CCS	CCS codes representing widely-defined Mental (ill-) Health were produced by a cross-mapping exercise using the AHRQ Clinical Classifications Software (CCS) codes using ICD-10-CM, available from https://hcup-us.ahrq.gov/toolssoftware/ccsr/DXCCSR2019_1.zip. ICD-10-CM were cross-mapped to ICD-10 and ICD-9 codes used in the UK.
CCS	Mental health-related codes were extracted using the 'MULTI CCS LVL 1 LABEL' column, for entries labelled 'Mental Illness', and the further categorisation using the column 'MULTI CCS LVL 2 LABEL' was retained.
CCS	In addition to codes extracted from CCS, codes for Events of undetermined event (ICD-9: E980-E989; ICD-10: Y10-Y34, Y87.2) were included under an additional category '671 Events of undetermined intent'.
MVR	Maltreatment or violence-related (MVR) codes were compiled from Gilbert et al. (2012, https://doi.org/10.1016/S0140-6736(11)61087-8) and González-Izquierdo (personal communication, 2019, mostly available at: https://doi.org/10.1136/adc.2009.180216), and were previously published in the protocol paper, Dougall et al., (2020, https://doi.org/10.23889/ijpds.v5i1.1338).
Schnitzer et al 2011	Codes suggestive of maltreatment or neglect were compiled from Schnitzer, et al. (2011, https://doi.org/10.1016/j.chiabu.2010.06.008), and cross-mapped from the original ICD-9-CM to ICD-9 and ICD-10. Some of the inclusions have an associated set of exclusion codes also, which are listed in a separate sheet.

## Sheet: MVR codes
mvr_category	mvr_codes_icd9	mvr_codes_icd10
Maltreatment	994.2 - 994.3, 995.5, E967	T73, T74, Y06, Y07
Assault	E961 - E966, E968 - E969	X85 - Y03, Y04, Y05, Y08 - Y09
Undetermined cause	E980 - E989, V68.2, V70.4, V71.4, V71.5, V71.6, V71.81	Y10 - Y34, Z04.0, Z04.5, Z04.8
Adverse social circumstances	779.5, V15.4, V15.5, V15.89, V15.9, V17.0, V20.0, V20.1, V60, V61, V62.4, V62.5, V62.81, V62.89, V62.9, V69	P96.1, Z58.8, Z58.9, Z59.0, Z59.1, Z59.4, Z59.5, Z59.7, Z59.9, Z60 - Z63, Z64.4, Z65.3, Z65.8, Z65.9, Z72, Z74, Z76.1, Z76.2, Z81, Z86.5, Z91.6, Z91.8

## Sheet: CCS, ICD-9
ICD-9 code	CCS Category
290 Senile and presenile organic psychotic conditions	653 Delirium dementia and amnestic and other cognitive disorders
291 Alcoholic psychoses	660 Alcohol-related disorders
292 Drug psychoses	661 Substance-related disorders
2930 Acute confusional state	653 Delirium dementia and amnestic and other cognitive disorders
2931 Subacute confusional state	653 Delirium dementia and amnestic and other cognitive disorders
2938 Other specified transient organic psychotic condition	670 Miscellaneous mental health disorders
2939 Unspecified transient organic psychotic condition	670 Miscellaneous mental health disorders
294 Other organic psychotic conditions (chronic)	653 Delirium dementia and amnestic and other cognitive disorders
295 Schizophrenic psychoses	659 Schizophrenia and other psychotic disorders
296 Affective psychoses	657 Mood disorders
297 Paranoid states	659 Schizophrenia and other psychotic disorders
298 Other nonorganic psychoses	659 Schizophrenia and other psychotic disorders
299 Psychoses with origin specific to childhood	655 Disorders usually diagnosed in infancy childhood or adolescence
3000 Anxiety states	651 Anxiety disorders
3001 Hysteria	651 Anxiety disorders
3002 Phobic state	651 Anxiety disorders
3003 Obsessive-compulsive disorders	651 Anxiety disorders
3004 Neurotic depression	657 Mood disorders
3005 Neurasthenia	651 Anxiety disorders
3006 Depersonalization syndrome	670 Miscellaneous mental health disorders
3007 Hypochondriasis	670 Miscellaneous mental health disorders
3008 Other neurotic disorders	651 Anxiety disorders
3009 Neurotic disorder, unspecified	651 Anxiety disorders
301 Personality disorders	658 Personality disorders
302 Sexual deviations and disorders	670 Miscellaneous mental health disorders
303 Alcohol dependence syndrome	660 Alcohol-related disorders
304 Drug dependence	661 Substance-related disorders
3050 Nondependent abuse of alcohol	660 Alcohol-related disorders
3051 Nondependent abuse of tobacco	663 Screening and history of mental health and substance abuse codes
3052 Nondependent abuse of cannabis	661 Substance-related disorders
3053 Nondependent abuse of hallucinogens	661 Substance-related disorders
3054 Nondependent abuse of barbiturates and tranquillizers	661 Substance-related disorders
3055 Nondependent abuse of morphine type drugs	661 Substance-related disorders
3056 Nondependent abuse of cocaine type drugs	661 Substance-related disorders
3057 Nondependent abuse of amphetamine type drugs	661 Substance-related disorders
3058 Nondependent abuse of antidepressants	661 Substance-related disorders
3059 Nondependent abuse of other, mixed or unspecified drugs	661 Substance-related disorders
306 Physiological malfunction arising from mental factors	670 Miscellaneous mental health disorders
3070 Stammering and stuttering	654 Developmental disorders
3071 Anorexia nervosa	670 Miscellaneous mental health disorders
3072 Tics	655 Disorders usually diagnosed in infancy childhood or adolescence
3073 Stereotyped repetitive movements	655 Disorders usually diagnosed in infancy childhood or adolescence
30740 Specific disorders of sleep (insomnia)	670 Miscellaneous mental health disorders
30741 Specific disorders of sleep (inversion of sleep rhythm)	670 Miscellaneous mental health disorders
30742 Specific disorders of sleep (nightmares)	670 Miscellaneous mental health disorders
30743 Specific disorders of sleep (night terrors)	670 Miscellaneous mental health disorders
30744 Specific disorders of sleep (sleepwalking)	670 Miscellaneous mental health disorders
30749 Specific disorders of sleep (other)	670 Miscellaneous mental health disorders
30750 Other and unspecified disorders of eating (infantile feeding disturbances)	670 Miscellaneous mental health disorders
30751 Other and unspecified disorders of eating (loss of appetite)	670 Miscellaneous mental health disorders
30752 Other and unspecified disorders of eating (overeating)	670 Miscellaneous mental health disorders
30753 Other and unspecified disorders of eating (pica)	670 Miscellaneous mental health disorders
30754 Other and unspecified disorders of eating (psychogenic vomiting)	670 Miscellaneous mental health disorders
30755 Other and unspecified disorders of eating (psychogenic polydipsia)	670 Miscellaneous mental health disorders
30759 Other and unspecified disorders of eating	670 Miscellaneous mental health disorders
3076 Enuresis	655 Disorders usually diagnosed in infancy childhood or adolescence
3077 Encopresis	655 Disorders usually diagnosed in infancy childhood or adolescence
3078 Psychalgia	670 Miscellaneous mental health disorders
3079 Other and unspecified special symptoms or syndromes n.e.c.	654 Developmental disorders
308 Acute reaction to stress	651 Anxiety disorders
309 Adjustment reaction	650 Adjustment disorders
3100 Frontal lobe syndrome	653 Delirium dementia and amnestic and other cognitive disorders
3101 Other cognitive or personality change following organic brain damage	670 Miscellaneous mental health disorders
3102 Postconcussional syndrome	653 Delirium dementia and amnestic and other cognitive disorders
3108 Other spec. nonpsychotic mental disorders following organic brain damage	653 Delirium dementia and amnestic and other cognitive disorders
3109 Unspecified nonpsychotic mental disorders following organic brain damage	653 Delirium dementia and amnestic and other cognitive disorders
311 Depressive disorder, not elsewhere classified	657 Mood disorders
3120 Unsocialized disturbance of conduct	652 Attention-deficit conduct and disruptive behavior disorders
3121 Socialized disturbance of conduct	652 Attention-deficit conduct and disruptive behavior disorders
3122 Compulsive conduct disorder	652 Attention-deficit conduct and disruptive behavior disorders
3123 Mixed disturbance of conduct and emotions	656 Impulse control disorders NEC
3128 Other specified disturbance of conduct not elsewhere classified	652 Attention-deficit conduct and disruptive behavior disorders
3129 Disturbance of conduct not elsewhere classified, unspecified	652 Attention-deficit conduct and disruptive behavior disorders
3130 Childhood/adolescent emotional disturbance - anxiety and fearfulness	651 Anxiety disorders
3131 Childhood/adolescent emotional disturbance - misery and unhappiness	651 Anxiety disorders
3132 Childhood/adolescent emotional disturbance - sensitivity, shyness	651 Anxiety disorders
3133 Childhood/adolescent emotional disturbance - relationship problems	651 Anxiety disorders
3138 Childhood/adolescent emotional disturbance - other or mixed	655 Disorders usually diagnosed in infancy childhood or adolescence
3139 Disturbance of emotions specific to childhood and adolescence, unspecified	655 Disorders usually diagnosed in infancy childhood or adolescence
314 Hyperkinetic syndrome of childhood	652 Attention-deficit conduct and disruptive behavior disorders
315 Specific delays in development	654 Developmental disorders
316 Psychic factors associated with diseases classified elsewhere	670 Miscellaneous mental health disorders
317 Mild mental retardation	654 Developmental disorders
318 Other specified mental retardation	654 Developmental disorders
319 Unspecified mental retardation	654 Developmental disorders
3310 Alzheimer's disease	653 Delirium dementia and amnestic and other cognitive disorders
3311 Pick's disease	653 Delirium dementia and amnestic and other cognitive disorders
3312 Senile degeneration of brain	653 Delirium dementia and amnestic and other cognitive disorders
3318 Other specified cerebral degeneration	653 Delirium dementia and amnestic and other cognitive disorders
3575 Alcoholic polyneuropathy	660 Alcohol-related disorders
4255 Alcoholic cardiomyopathy	660 Alcohol-related disorders
5353 Alcoholic gastritis	660 Alcohol-related disorders
5710 Alcoholic fatty liver	660 Alcohol-related disorders
5711 Acute alcoholic hepatitis	660 Alcohol-related disorders
5712 Alcoholic cirrhosis of liver	660 Alcohol-related disorders
5713 Alcoholic liver damage, unspecified	660 Alcohol-related disorders
6483 Drug dependence in mother compl. pregnancy, childbirth, puerperium	661 Substance-related disorders
6484 Mental disorder in mother compl. pregnancy, childbirth, puerperium	670 Miscellaneous mental health disorders
6555 Suspected damage to fetus from drugs	661 Substance-related disorders
76076 Fetus/newborn affected by alcohol via placenta/breast milk	660 Alcohol-related disorders
76077 Fetus/newborn affected by other drugs of addiction via placenta/breastmil	661 Substance-related disorders
7795 Drug withdrawal syndrome in newborn	661 Substance-related disorders
7903 Excessive blood level of alcohol	663 Screening and history of mental health and substance abuse codes
797 Senility without mention of psychosis	653 Delirium dementia and amnestic and other cognitive disorders
9650 Poisoning by opiates and related narcotics	661 Substance-related disorders
9800 Toxic effect of ethyl alcohol	660 Alcohol-related disorders
E950-E959 Self-harm	662 Suicide and intentional self-inflicted injury
E980-E989 Sequelae of events of undetermined intent	671 Events of undetermined intent
V11 Personal history of mental disorder	663 Screening and history of mental health and substance abuse codes
V119 Personal history of mental disorder	663 Screening and history of mental health and substance abuse codes
V15 Other personal history presenting hazards to health	663 Screening and history of mental health and substance abuse codes
V400 Problems with learning	654 Developmental disorders
V401 Problems with communication (including speech)	654 Developmental disorders
V402 Other mental problems	670 Miscellaneous mental health disorders
V403 Other behavioural problems	670 Miscellaneous mental health disorders
V409 Unspecified mental or behavioural problems	670 Miscellaneous mental health disorders
V663 Conval. foll. psychotherapy/mental dis. trtmt.	663 Screening and history of mental health and substance abuse codes
V673 Follow-up exam. foll. psychotherapy/other treatment mental disorder	670 Miscellaneous mental health disorders
V701 General psychiatric examination, requested by the authority	663 Screening and history of mental health and substance abuse codes
V702 General psychiatric examination, other and unspecified	663 Screening and history of mental health and substance abuse codes
V710 Mental observation and evaluation	663 Screening and history of mental health and substance abuse codes
V790 Special screening for depression	663 Screening and history of mental health and substance abuse codes
V791 Special screening for alcoholism	663 Screening and history of mental health and substance abuse codes
V792 Special screening for mental retardation	663 Screening and history of mental health and substance abuse codes
V793 Special screening for developmental handicaps in early childhood	663 Screening and history of mental health and substance abuse codes
V798 Special screening for other spec. mental dis./dev. handicaps	663 Screening and history of mental health and substance abuse codes
V799 Special screening for unspecified mental dis./dev. handicaps	663 Screening and history of mental health and substance abuse codes

## Sheet: CCS, ICD-10
ICD-10 code	CCS Category
F00 Dementia in Alzheimer's disease	653 Delirium dementia and amnestic and other cognitive disorders
F01 Vascular dementia	653 Delirium dementia and amnestic and other cognitive disorders
F02 Dementia in other diseases classified elsewhere	653 Delirium dementia and amnestic and other cognitive disorders
F03 Unspecified dementia	653 Delirium dementia and amnestic and other cognitive disorders
F04 Organic amnesic syndrome, not induced by alcohol and other psychoactive substances	653 Delirium dementia and amnestic and other cognitive disorders
F05 Delirium, not induced by alcohol and other psychoactive substances	653 Delirium dementia and amnestic and other cognitive disorders
F06.0 Organic hallucinosis	659 Schizophrenia and other psychotic disorders
F06.1 Organic catatonic disorder	670 Miscellaneous mental health disorders
F06.2 Organic delusional [schizophrenia-like] disorder	659 Schizophrenia and other psychotic disorders
F06.3 Organic mood [affective] disorders	657 Mood disorders
F06.4 Organic anxiety disorder	651 Anxiety disorders
F06.5 Organic dissociative disorder	659 Schizophrenia and other psychotic disorders
F06.6 Organic emotionally labile [asthenic] disorder	657 Mood disorders
F06.7 Mild cognitive disorder	653 Delirium dementia and amnestic and other cognitive disorders
F06.8 Other specified mental disorders due to brain damage and dysfunction and to physical disease	670 Miscellaneous mental health disorders
F06.9 Unspecified mental disorder due to brain damage and dysfunction and to physical disease	670 Miscellaneous mental health disorders
F07 Personality and behavioural disorders due to brain disease, damage and dysfunction	653 Delirium dementia and amnestic and other cognitive disorders
F09 Unspecified organic or symptomatic mental disorder	653 Delirium dementia and amnestic and other cognitive disorders
F10 Mental and behavioural disorders due to use of alcohol	660 Alcohol-related disorders
F11 Mental and behavioural disorders due to use of opioids	661 Substance-related disorders
F12 Mental and behavioural disorders due to use of cannabinoids	661 Substance-related disorders
F13 Mental and behavioural disorders due to use of sedatives or hypnotics	661 Substance-related disorders
F14 Mental and behavioural disorders due to use of cocaine	661 Substance-related disorders
F15 Mental and behavioural disorders due to use of other stimulants, including caffeine	661 Substance-related disorders
F16 Mental and behavioural disorders due to use of hallucinogens	661 Substance-related disorders
F17 Mental and behavioural disorders due to use of tobacco	661 Substance-related disorders
F18 Mental and behavioural disorders due to use of volatile solvents	661 Substance-related disorders
F19 Mental and behavioural disorders due to multiple drug use and use of other psychoactive substances	661 Substance-related disorders
F20 Schizophrenia	659 Schizophrenia and other psychotic disorders
F21 Schizotypal disorder	659 Schizophrenia and other psychotic disorders
F22 Persistent delusional disorders	659 Schizophrenia and other psychotic disorders
F23 Acute and transient psychotic disorders	659 Schizophrenia and other psychotic disorders
F24 Induced delusional disorder	659 Schizophrenia and other psychotic disorders
F25 Schizoaffective disorders	659 Schizophrenia and other psychotic disorders
F28 Other nonorganic psychotic disorders	659 Schizophrenia and other psychotic disorders
F29 Unspecified nonorganic psychosis	659 Schizophrenia and other psychotic disorders
F30 Manic episode	657 Mood disorders
F31 Bipolar affective disorder	657 Mood disorders
F32 Depressive episode	657 Mood disorders
F33 Recurrent depressive disorder	657 Mood disorders
F34 Persistent mood [affective] disorders	657 Mood disorders
F38 Other mood [affective] disorders	657 Mood disorders
F39 Unspecified mood [affective] disorder	657 Mood disorders
F40 Phobic anxiety disorders	651 Anxiety disorders
F41 Other anxiety disorders	651 Anxiety disorders
F42 Obsessive-compulsive disorder	651 Anxiety disorders
F43.0 Acute stress reaction	651 Anxiety disorders
F43.1 Posttraumatic stress disorder	651 Anxiety disorders
F43.2 Adjustment disorders	650 Adjustment disorders
F43.8 Other reactions to severe stress	650 Adjustment disorders
F43.9 Reaction to severe stress, unspecified	650 Adjustment disorders
F44 Dissociative [conversion] disorders	670 Miscellaneous mental health disorders
F45 Somatoform disorders	670 Miscellaneous mental health disorders
F48.0 Neurasthenia	670 Miscellaneous mental health disorders
F48.1 Depersonalisation-derealisation syndrome	670 Miscellaneous mental health disorders
F48.8 Other specified neurotic disorders	651 Anxiety disorders
F48.9 Neurotic disorder, unspecified	651 Anxiety disorders
F50 Eating disorders	670 Miscellaneous mental health disorders
F51 Nonorganic sleep disorders	670 Miscellaneous mental health disorders
F52 Sexual dysfunction, not caused by organic disorder or disease	670 Miscellaneous mental health disorders
F53 Mental and behavioural disorders associated with the puerperium, not elsewhere classified	670 Miscellaneous mental health disorders
F54 Psychological and behavioural factors associated with disorders or diseases classified elsewhere	670 Miscellaneous mental health disorders
F55 Abuse of non-dependence-producing substances	661 Substance-related disorders
F59 Unspecified behavioural syndromes associated with physiological disturbances and physical factors	670 Miscellaneous mental health disorders
F60 Specific personality disorders	658 Personality disorders
F61 Mixed and other personality disorders	658 Personality disorders
F62 Enduring personality changes, not attributable to brain damage and disease	658 Personality disorders
F63 Habit and impulse disorders	656 Impulse control disorders NEC
F64.0 Transsexualism	670 Miscellaneous mental health disorders
F64.1 Dual-role transvestism	670 Miscellaneous mental health disorders
F64.2 Gender identity disorder of childhood	655 Disorders usually diagnosed in infancy childhood or adolescence
F64.8 Other gender identity disorders	670 Miscellaneous mental health disorders
F64.9 Gender identity disorder, unspecified	670 Miscellaneous mental health disorders
F65 Disorders of sexual preference	670 Miscellaneous mental health disorders
F66 Psychological and behavioural disorders associated with sexual development and orientation	670 Miscellaneous mental health disorders
F68 Other disorders of adult personality and behaviour	670 Miscellaneous mental health disorders
F69 Unspecified disorder of adult personality and behaviour	658 Personality disorders
F70 Mild mental retardation	654 Developmental disorders
F71 Moderate mental retardation	654 Developmental disorders
F72 Severe mental retardation	654 Developmental disorders
F73 Profound mental retardation	654 Developmental disorders
F78 Other mental retardation	654 Developmental disorders
F79 Unspecified mental retardation	654 Developmental disorders
F80 Specific developmental disorders of speech and language	654 Developmental disorders
F81 Specific developmental disorders of scholastic skills	654 Developmental disorders
F82 Specific developmental disorder of motor function	654 Developmental disorders
F83 Mixed specific developmental disorders	654 Developmental disorders
F84 Pervasive developmental disorders	655 Disorders usually diagnosed in infancy childhood or adolescence
F88 Other disorders of psychological development	654 Developmental disorders
F89 Unspecified disorder of psychological development	654 Developmental disorders
F90 Hyperkinetic disorders	652 Attention-deficit conduct and disruptive behavior disorders
F91 Conduct disorders	652 Attention-deficit conduct and disruptive behavior disorders
F92 Mixed disorders of conduct and emotions	670 Miscellaneous mental health disorders
F93 Emotional disorders with onset specific to childhood	655 Disorders usually diagnosed in infancy childhood or adolescence
F94 Disorders of social functioning with onset specific to childhood and adolescence	655 Disorders usually diagnosed in infancy childhood or adolescence
F95 Tic disorders	655 Disorders usually diagnosed in infancy childhood or adolescence
F98.0 Nonorganic enuresis	655 Disorders usually diagnosed in infancy childhood or adolescence
F98.1 Nonorganic encopresis	655 Disorders usually diagnosed in infancy childhood or adolescence
F98.2 Feeding disorder of infancy and childhood	655 Disorders usually diagnosed in infancy childhood or adolescence
F98.3 Pica of infancy and childhood	655 Disorders usually diagnosed in infancy childhood or adolescence
F98.4 Stereotyped movement disorders	655 Disorders usually diagnosed in infancy childhood or adolescence
F98.5 Stuttering [stammering]	654 Developmental disorders
F98.6 Cluttering	655 Disorders usually diagnosed in infancy childhood or adolescence
F98.8 Other specified behavioural and emotional disorders with onset usually occurring in childhood and adolescence	655 Disorders usually diagnosed in infancy childhood or adolescence
F98.9 Unspecified behavioural and emotional disorders with onset usually occurring in childhood and adolescence	655 Disorders usually diagnosed in infancy childhood or adolescence
F99 Mental disorder, not otherwise specified	670 Miscellaneous mental health disorders
G30 Alzheimer's disease	653 Delirium dementia and amnestic and other cognitive disorders
G31.0 Circumscribed brain atrophy	653 Delirium dementia and amnestic and other cognitive disorders
G31.1 Senile degeneration of brain, not elsewhere classified	653 Delirium dementia and amnestic and other cognitive disorders
G31.8 Other specified degenerative diseases of nervous system	653 Delirium dementia and amnestic and other cognitive disorders
G62.1 Alcoholic polyneuropathy	660 Alcohol-related disorders
I42.6 Alcoholic cardiomyopathy	660 Alcohol-related disorders
K29.2 Alcoholic gastritis	660 Alcohol-related disorders
K70 Alcoholic liver disease	660 Alcohol-related disorders
O35.5 Maternal care for (suspected) damage to foetus by drugs	661 Substance-related disorders
O99.3 Mental disorders and diseases of the nervous system complicating pregnancy, childbirth and the puerperium	670 Miscellaneous mental health disorders
P04.3 Foetus and newborn affected by maternal use of alcohol	660 Alcohol-related disorders
P04.4 Foetus and newborn affected by maternal use of drugs of addiction	661 Substance-related disorders
P96.1 Neonatal withdrawal symptoms from maternal use of drugs of addiction	661 Substance-related disorders
P96.2 Withdrawal symptoms from therapeutic use of drugs in newborn	661 Substance-related disorders
Q86.0 Foetal alcohol syndrome (dysmorphic)	660 Alcohol-related disorders
R45.2 Unhappiness	651 Anxiety disorders
R45.3 Demoralisation and apathy	651 Anxiety disorders
R45.4 Irritability and anger	651 Anxiety disorders
R45.5 Hostility	651 Anxiety disorders
R45.6 Physical violence	651 Anxiety disorders
R45.7 State of emotional shock and stress, unspecified	651 Anxiety disorders
R45.8 Other symptoms and signs involving emotional state	663 Screening and history of mental health and substance abuse codes
R46 Symptoms and signs involving appearance and behaviour	652 Attention-deficit conduct and disruptive behavior disorders
R48.0 Dyslexia and alexia	654 Developmental disorders
R54 Senility	653 Delirium dementia and amnestic and other cognitive disorders
R78.0 Finding of alcohol in blood	663 Screening and history of mental health and substance abuse codes
R78.1 Finding of opiate drug in blood	663 Screening and history of mental health and substance abuse codes
R78.2 Finding of cocaine in blood	663 Screening and history of mental health and substance abuse codes
R78.3 Finding of hallucinogen in blood	663 Screening and history of mental health and substance abuse codes
R78.4 Finding of other drugs of addictive potential in blood	663 Screening and history of mental health and substance abuse codes
R78.5 Finding of psychotropic drug in blood	663 Screening and history of mental health and substance abuse codes
R78.6 Finding of steroid agent in blood	663 Screening and history of mental health and substance abuse codes
X60-X84 Self-harm	662 Suicide and intentional self-inflicted injury
Y870 Sequelae of intentional self-harm	662 Suicide and intentional self-inflicted injury
Y872 Sequelae of events of undetermined intent	671 Events of undetermined intent
Z04.6 General psychiatric examination, requested by authority	663 Screening and history of mental health and substance abuse codes
Z13.3 Special screening examination for mental and behavioural disorders	663 Screening and history of mental health and substance abuse codes
Z13.4 Special screening examination for certain developmental disorders in childhood	663 Screening and history of mental health and substance abuse codes
Z72.8 Other problems related to lifestyle	663 Screening and history of mental health and substance abuse codes
Z86.5 Personal history of other mental and behavioural disorders	663 Screening and history of mental health and substance abuse codes
Z91.4 Personal history of psychological trauma, not elsewhere classified	663 Screening and history of mental health and substance abuse codes
Z91.8 Personal history of other specified risk-factors, not elsewhere classified	670 Miscellaneous mental health disorders

## Sheet: Schnitzer inclusions
condition	icd9	icd10	exclusions_icd9	exclusions_icd10
Genital herpes	​054.1	A60	​771.22	P35.2
Gonococcal infection	​098	A54	​098.4, 771.6	A54.3, P39.1
Pelvic inflammatory disease, unspecified	​614.9	N73.9
Contusion of genital organs	​922.4	S30.2	​286–287, E800–E819	D65-D69, V01-V99
Observation after alleged rape	V71.5	Z04.4
Observation for abuse/neglect	N/A	N/A
Retinal hemorrhage	N/A	H35.6	​286–287, E810–E813, E815–E819¹	D65-D69, V20-V99
Rib fracture	​807.0, 807.1	S22.30, S22.31	​767, 765, 756.50, 733.1, E810–E813, E815–E819¹	P10-P15,P52.4,P52.6,P52.8,P52.9, P05,P07, Q78.0, M48.5,M80,M84.4,M90.7, V20-V99
Scapula fracture	​811	S42.1	​767, 765, 756.50, 733.1, E810–E813, E815–E819¹	P10-P15,P52.4,P52.6,P52.8,P52.9, P05,P07, Q78.0, M48.5,M80,M84.4,M90.7, V20-V99
Traumatic subdural hemorrhage	​852	S06.5	​286–287, E810–E813, E815–E819¹	D65-D69, V20-V99
Other/unspecified intracranial hemorrhage	​853.0	S06.8	​286–287, E810–E813, E815–E819¹	D65-D69, V20-V99
Stomach injury	​863.1	S36.31	E810–E813, E815–E819¹	V20-V99
Assault	E965, E966, E968.2	X93-X96, X99, Y00	E960.1, E968.4	Y05,T74.2, Y06
Assault, NOS	E968.9	Y09	E960.1, E968.4	Y05,T74.2, Y06
Undetermined intent, other means	E988	Y19,Y26,Y27,Y31-Y34
Skull vault fracture	​800	S02.0	​767, 765, 756.50, 733.1, E810–E813, E815–E819¹	P10-P15,P52.4,P52.6,P52.8,P52.9, P05,P07, Q78.0, M48.5,M80,M84.4,M90.7, V20-V99
Vertebral fracture	​805	S12.0,S12.1,S12.2,S12.7,S12.9,S22.0,S22.1,S32.0,S32.7	​767, 765, 756.50, 733.1, E810–E813, E815–E819¹	P10-P15,P52.4,P52.6,P52.8,P52.9, P05,P07, Q78.0, M48.5,M80,M84.4,M90.7, V20-V99
Traumatic subarachnoid hemorrhage	​852	S06.6	​286–287, E810–E813, E815–E819¹	D65-D69, V20-V99
Intrathoracic injury, NEC	​862	S277-S279	E810–E813, E815–E819¹	V20-V99
Small intestine injury	​863.2, 863.3	S36.40, S36.41	E810–E813, E815–E819¹	V20-V99
Spleen injury	​865	S36.0	E810–E813, E815–E819¹	V20-V99
Spinal cord injury	​952	S14.0,S14.1,S24.0,S24.1,S34.0,S34.1,T06.0,T06.1,T09.3	E800–E819	V01-V99
Other severe malnutrition	​262²	E43²
Dental caries	​521.0	K02
Solar radiation dermatitis	​692.7	L57.8
Pelvic fracture	​808	S32.1-S32.8,T02.1	​767, 765, 756.50, 733.1, E810–E813, E815–E819¹	P10-P15,P52.4,P52.6,P52.8,P52.9, P05,P07, Q78.0, M48.5,M80,M84.4,M90.7, V20-V99
Traumatic pneumohemothorax	​860	S27.0-S27.2	E810–E813, E815–E819¹	V20-V99
Heart or lung injury	​861	S26, S27.3-S27.6	E810–E813, E815–E819¹	V20-V99
GI injury, NEC	​863.8	S36.2,S36.8,S36.9	E810–E813, E815–E819¹	V20-V99
Liver injury	​864	S36.1	E810–E813, E815–E819¹	V20-V99
Kidney injury	​866	S37.0	E810–E813, E815–E819¹	V20-V99
Burn of head	​941	T20	E890–E897	X00-X09
Burn of trunk	​942	T21	E890–E897	X00-X09
Burn of leg	​945	T24,T25	E890–E897	X00-X09
Burn of multiple sites	​946	T29	E890–E897	X00-X09
Poisoning by drugs/medicinals	​960-979	T36-T50	E870–E876	Y60-Y69
Drowning, non-fatal submersion	​994.1	T751
Second-hand tobacco smoke	N/A	Z58.7³
Swimming accident	E910.2	W67-W70
Bathtub (near) drowning	E910.4	W65,W66
Other (near) drowning	E910.8	W73
Accidental (near) drowning, NOS	E910.9	W74
Unarmed fight, brawl	E960.0	Y04	E960.1, E968.4	Y05,T74.2, Y06
Undetermined intent, poisoning	E980	Y10-Y19
Undetermined intent, firearm	E985	Y22-Y25
Household circumstances	V60	Z59
¹ Excluding codes where 4th digit is 0.6 or 0.7;² For all exclusion codes see Schnitzer malnutrition exclusions table; ³ Include only with co-ocurring codes in Schnitzer additional requirements table

## Sheet: Schnitzer additional requirem.
icd9	icd10
​480-487	J10-J18
​490,491	J40-J42
​466	J20-J21,J68
​493	J44-J46
​381.0–381.4	H65

## Sheet: Schnitzer malnutr. exclusions
icd9	icd10
​009.0	A09
​010-018	A15-A19
​042-044	B20-B24
​070	B15-B19
​140-208	C00-C97
​243-244	E00-E03,E89.0
​250	E10-E14
​252	E20-E21, E89.2
​253	E22-E23, E89.3
​270-275	E70-E90, D89, M10
​271.3	E73
​277.0	E84
​317–319	F70-F79
​330-344	G00-G99, R52
​431	I61
​446	M30-M31
​493	J45
​530.8	K21
​555-558	K50-K52
​575-576	K82-K83
​571	K70-K76
​577.8	K86.8
​579	K90-K91
​588.8	N25.8
​593.9, 585.9,	N18-N19, N28.9
​599.0	N39.0
​710	M32-M36
​714	M05-M06, M08, M12.0
​745-747	Q20-Q28, P29.3
​749	Q35-Q37
​750.5	Q40.0
​751.3	Q43.1
​758	Q90-Q99
​760.76	Q86.0, P04.3
​767.0	P10, P11.1, P11.2
​770.7	P27.1
​771	P35-P39
​772.1	P52
​852-853	S063-S068
​984	T56.0
